# Supplementary material for: Upregulation of carbonic anhydrase 1 beneficial for depressive disorder
Source: Acta Neuropathol Commun. 2023 Apr 3;11:59. doi: 10.1186/s40478-023-01545-6 (PMC10071615; doi:10.1186/s40478-023-01545-6)
Supplement: Supplementary file 1 — Supplementary Material 1 [file 40478_2023_1545_MOESM1_ESM.xlsx]

## Sheet: Sheet1
Figure number	Group and exp name	Normality test	Variance test	n	Statistical methods	P value
Figure 1A	ctrl group	Failed		29	Mann Whitney test non-parameter test	P=0.005
	MDD group			36
Figure 1B	ctrl group	Pass	equal	6	unpaired t test (two tailed)	P=0.0048
	CSDS group			6
Figure 1C	Hippocampus ctrl group	Pass	equal	6	unpaired t test (two tailed)	P=0.0053
	Hippocampus CSDS group			7
Figure 1C	Hippocampus ctrl group	Pass	equal	6	unpaired t test (two tailed)	P=0.0106
	Hippocampus CRS group			6
Figure 1C	Prefrontal cortex ctrl group	Pass	equal	6	unpaired t test (two tailed)	NS
	Prefrontal cortex CSDS group			6
Figure 1C	Prefrontal cortex ctrl group	Pass	equal	6	unpaired t test (two tailed)	NS
	Hippocampus CRS group			6
Figure 1D	CAR1 in ctrl group	Pass	equal	6	unpaired t test (two tailed)	P=0.0217
	CAR1 in CSDS group			5
Figure 1D	CAR2 ctrl group	Pass	equal	6	unpaired t test (two tailed)	NS
	CAR2 in CSDS group			6
Figure 1D	CAR4 ctrl group	Pass	equal	6	unpaired t test (two tailed)	NS
	CAR4 CSDS group			6
Figure 1D	CAR8 ctrl group	Pass	equal	6	unpaired t test (two tailed)	NS
	CAR8 CSDS group			6
Figure 1D	CAR10 ctrl group	Pass	equal	6	unpaired t test (two tailed)	NS
	CAR10 CSDS group			6
Figure 1E	cerebellum ctrl group	Pass	equal	6	unpaired t test (two tailed)	P=0.0075
	cerebellum CSDS group			6
Figure 1E	Entorhinal cortex ctrl group	Pass		6	Mann Whitney test non-parameter test	P=0.0087
	Entorhinal cortex CSDS group	Failed		6
Figure 1F	Hippocampus ctrl group	Pass	equal	5	unpaired t test (two tailed)	P=0.0035
	Hippocampus CUMS group			6
Figure 1F	Prefrontal cortex ctrl group	Failed		6	Mann Whitney test non-parameter test	NS
	Prefrontal cortex CUMS group	Pass		6
Figure 3A	(TST) WT	Pass	equal	10	unpaired t test (two tailed)	P=0.0024
	(TST) CAR1-/-			23
Figure 3A	(FST) WT	Pass	equal	10	unpaired t test (two tailed)	P=0.0001
	(FST) CAR1-/-			23
Figure 3B Amplitude	WT	Pass	equal	29	unpaired t test (two tailed)	NS
	Car1-/-			35
Figure 3B Frequency	WT	Failed		29	Mann Whitney test non-parameter	NS
	Car1-/-			35
Figure 3C Amplitude	WT	Pass	equal	95	unpaired t test (two tailed)	p=0.0001
	Car1-/-			97
Figure 3C Frequency	WT	Failed		95	Mann Whitney test non-parameter test	NS
	Car1-/-			97
Figure 3D Amplitude	WT	Failed		14	Mann Whitney test non-parameter	p=0.0035
	Car1-/-			17
Figure 3D Frequency	WT	Failed		14	Mann Whitney test non-parameter	p=0.0182 *
	Car1-/-			17
Figure 3E Amplitude	WT+AAV-Ctrl	Failed		49	Mann Whitney test non-parameter	p=0.0003
	Car1-/-+AAV-Ctrl			42
	WT+AAV-Ctrl	Failed		49	Mann Whitney test non-parameter	NS
	Car1-/-+AAV-Car1			46
	Car1-/-+AAV-Ctrl	Failed		42	Mann Whitney test non-parameter	p=0.0007
	Car1-/-+AAV-Car1			46
Figure 3E Frequency	WT+AAV-Ctrl	Failed		49	Mann Whitney test non-parameter	NS
	Car1-/-+AAV-Ctrl			42
	WT+AAV-Ctrl	Failed		49	Mann Whitney test non-parameter	NS
	Car1-/-+AAV-Car1			46
	Car1-/-+AAV-Ctrl	Failed		42	Mann Whitney test non-parameter	p=0.0068 **
	Car1-/-+AAV-Car1			46
Figure 4B Amplitude	WT	Pass		46	Mann Whitney test non-parameter	NS
	Car1-/-	Failed		61
Figure 4B Frequency	WT	Failed		46	Mann Whitney test non-parameter	NS
	Car1-/-	Failed		61
Figure 4C Amplitude	WT+AAV-Ctrl	Failed		26	Mann Whitney test non-parameter	NS
	Car1-/-+AAV-Ctrl			27
	WT+AAV-Ctrl	Failed		26	Mann Whitney test non-parameter	NS
	Car1-/-+AAV-Car1			28
	Car1-/-+AAV-Ctrl	Failed		27	Mann Whitney test non-parameter	NS
	Car1-/-+AAV-Car1			28
Figure 4C Frequency	WT+AAV-Ctrl	Failed		26	Mann Whitney test non-parameter	NS
	Car1-/-+AAV-Ctrl			27
	WT+AAV-Ctrl	Failed		26	Mann Whitney test non-parameter	NS
	Car1-/-+AAV-Car1			28
	Car1-/-+AAV-Ctrl	Failed		27	Mann Whitney test non-parameter	NS
	Car1-/-+AAV-Car1			28
Figure 4D Amplitude	Car1-/-+AAV-CAR1	Failed		22	Mann Whitney test non-parameter	NS
	Car1-/-+AAV-CAR1+Acetazolamide			4
	Car1-/-+AAV-CAR1	Failed		22	Mann Whitney test non-parameter	p<0.0001 ****
	Car1-/-+AAV-CAR1+Amiloride			25
	Car1-/-+AAV-CAR1+Acetazolamide	Failed		4	Mann Whitney test non-parameter	p=0.0003
	Car1-/-+AAV-CAR1+Amiloride			25
Figure 4D Frequency	Car1-/-+AAV-CAR1	Failed		22	Mann Whitney test non-parameter	NS
	Car1-/-+AAV-CAR1+Acetazolamide			4
	Car1-/-+AAV-CAR1	Failed		22	Mann Whitney test non-parameter	NS
	Car1-/-+AAV-CAR1+Amiloride			22
	Car1-/-+AAV-CAR1+Acetazolamide	Failed		4	Mann Whitney test non-parameter	NS
	Car1-/-+AAV-CAR1+Amiloride			22
Figure 4E	WT	Pass		36	Mann Whitney test non-parameter test	P=0.0021
	CAR1-/-	Failed		46
Figure 4F	WT+AAV-GFP	Pass		54	Kruskal-Wallis test	P=0.0001
	CAR1-/-+AAV-GFP	Pass		68
	CAR1-/-+AAV-CAR1	Failed		40
Figure 5A	CSDS +Saline	Pass	equal	9	one-way anova	P=0.0560
	CSDS +L-Phe(10mg/kg)			10
	CSDS +L-Phe(15mg/kg)			9
Figure 5B	WT+saline	Pass	No	5	Mann Whitney test non-parameter test	P=0.0079
	WT+L-Phe			5
Figure 5D	WT+saline	Pass	No	6	Mann Whitney test non-parameter test	P=0.0095
	WT+L-Phe			4
Figure 5F	WT+saline	Pass	No	10	Mann Whitney test non-parameter test	P= 0.0256
	WT+L-Phe	Failed		8
Figure 5I	(SIT) Lenti-Ctrl	Failed	No	11	Mann Whitney test non-parameter test	P=0.0083
	(SIT) Lenti-CAR1	Pass		13
Figure 5I	(TST) Lenti-Ctrl	Pass	equal	11	unpaired t test (two tailed)	P= 0.0367
	(TST) Lenti-CAR1			13
Figure 5I	(FST) Lenti-Ctrl	Failed	No	11	Mann Whitney test non-parameter test	P=0.0034
	(FST) Lenti-CAR1	Pass		13
Figure 5M	(FST) AAV-Ctrl	Failed	No	7	Mann Whitney test non-parameter test	P= 0.0358
	(FST) AAV-CAR1	Pass		10
Figure 5O	WT+AAV-Ctrl	Pass	equal	8	unpaired t test (two tailed); Post hoc Tukey's multiple comparisons test	WT+AAV-Ctrl vs CAR1-/-+AAV-Ctrl (P=0.0447); CAR1-/-+AAV-Ctrl vs CAR1-/-+AAV-CAR1 (P=0.0416)
	WT+AAV-CAR1			8
	CAR1-/-+AAV-Ctrl			8
	CAR1-/-+AAV-CAR1			8
Sfigure 1A	(FST) Ctrl group	Pass	No	14	unpaired t test (two tailed)	P=0.0025
	(FST) CSDS group	Failed		26
Sfigure 1A	(SIT) Ctrl group	Failed		12	Mann Whitney test non-parameter test	P=0.0043
	(SIT) CSDS group	Pass		26
Sfigure 1B	(SPT) Ctrl group	Pass	equal	12	unpaired t test (two tailed)	P=0.0104
	(SPT) CRS group			22
Sfigure 1B	(FST) Ctrl group	Pass	equal	12	unpaired t test (two tailed)	P=0.0010
	(FST) CRS group			22
Sfigure 1C	Ctrl group	Pass	equal	6	unpaired t test (two tailed)	NS
	CRS group			6
Sfigure 1D	(CP) ctrl group	Pass	equal	6	unpaired t test (two tailed)	NS
	(CP) CSDS group			6
Sfigure 1D	(Hypothalamus) ctrl group	Pass	equal	5	unpaired t test (two tailed)	NS
	(Hypothalamus) CSDS group			6
Sfigure 1D	(Cecum) ctrl group	Pass	equal	6	unpaired t test (two tailed)	NS
	(Cecum) CSDS group			6
Sfigure 1D	(Neocortex) ctrl group	Pass	equal	6	unpaired t test (two tailed)	NS
	(Neocortex) CSDS group			6
Sfigure 4B MNDA/AMPA ratio	WT	Pass	equal	24	Mann Whitney test non-parameter test	NS
	CAR1-/-			24
Sfigure 4B NR2A/AMPA ratio	WT	Failed	equal	24	Mann Whitney test non-parameter test	NS
	CAR1-/-			24
Sfigure 4B NR2B/AMPA ratio	WT	Pass	equal	24	Mann Whitney test non-parameter test	NS
	CAR1-/-			24
Sfigure 5A Amplitude	WT	Failed	equal	16	Mann Whitney test non-parameter test	NS
	CAR1-/-			20
Sfigure 5A Frequency	WT	Pass	equal	16	unpaired t test (two tailed)	NS
	CAR1-/-			20
Sfigure 5B Amplitude	WT	Pass	equal	33	unpaired t test (two tailed)	NS
	CAR1-/-			27
Sfigure 5B Frequency	WT	Pass	equal	33	unpaired t test (two tailed)	NS
	CAR1-/-			27
Sfigure 6A LTP	WT	Failed	equal	60	Mann Whitney test non-parameter test	p<0.0001
	CAR1-/-			60
Sfigure 6B LTD	WT	Failed	equal	60	Mann Whitney test non-parameter test	NS
	CAR1-/-			60
Sfigure 8C	(Time in center) CMV-Ctrl	Pass	equal	8	unpaired t test (two tailed)	NS
	(Time in center) CMV-CAR2			8
Sfigure 8C	(Distance in center) CMV-Ctrl	Pass	equal	8	unpaired t test (two tailed)	NS
	(Distance in center) CMV-CAR2			8
Sfigure 8C	(Total distance in center) CMV-Ctrl	Pass	equal	8	unpaired t test (two tailed)	NS
	(Total distance in center) CMV-CAR2			8
Sfigure 8C	(TST) CMV-Ctrl	Pass	equal	8	unpaired t test (two tailed)	NS
	(TST) CMV-CAR2			8
Sfigure 8C	(FST) CMV-Ctrl	Pass	equal	8	unpaired t test (two tailed)	NS
	(FST) CMV-CAR2			8
Sfigure 8E	(SIT) CSDS+ CMV-Ctrl	Failed		8	Mann Whitney test non-parameter test	NS
	(SIT) CSDS+ CMV-CAR2	Pass		7
Sfigure 8E	(Total distance) CSDS+ CMV-Ctrl	Pass	equal	8	unpaired t test (two tailed)	NS
	(Total distance) CSDS+ CMV-CAR2			8
Sfigure 8E	(Time in center) CSDS+ CMV-Ctrl	Failed		8	Mann Whitney test non-parameter test	NS
	(Time in center) CSDS+ CMV-CAR2	Failed		8
Sfigure 8E	(TST) CSDS+ CMV-Ctrl	Pass	equal	8	unpaired t test (two tailed)	NS
	(TST) CSDS+ CMV-CAR2			8
Sfigure 8E	(FST) CSDS+ CMV-Ctrl	Pass	equal	8	unpaired t test (two tailed)	NS
	(FST) CSDS+ CMV-CAR2			8
Sfigure 9B	(SIT) CSDS+Syn-Ctrl	Failed		6	Mann Whitney test non-parameter test	NS
	(SIT) CSDS+ Syn-CAR1	Failed		6
Sfigure 9B	(TST) CSDS+Syn-Ctrl	Pass	equal	6	unpaired t test (two tailed)	NS
	(TST) CSDS+ Syn-CAR1			6
Sfigure 9B	(TST) CSDS+Syn-Ctrl	Pass	equal	6	unpaired t test (two tailed)	NS
	(TST) CSDS+ Syn-CAR1			6
Sfigure 9B	(Time in center) CSDS+ Syn-Ctrl	Pass	equal	6	unpaired t test (two tailed)	NS
	(Time in center) CSDS+ Syn-CAR1			6
Sfigure 9B	(Total distance) CSDS+ Syn-Ctrl	Pass	equal	6	unpaired t test (two tailed)	NS
	(Total distance) CSDS+ Syn-CAR1			6
Sfigure 10C	(Total distance)WT+AAV5-Ctrl	Pass	equal	8	unpaired t test (two tailed)	NS
	(Total distance) WT+ AAV5-CAR1			8
Sfigure 10C	(Frequency into center)WT+AAV5-Ctrl	Pass	equal	8	unpaired t test (two tailed)	NS
	(Frequency into center)) WT+ AAV5-CAR1			8
Sfigure 10C	(Time in center)WT+AAV5-Ctrl	Pass	equal	8	unpaired t test (two tailed)	NS
	(Time in center) WT+ AAV5-CAR1			8
Sfigure 10C	(Distance in center)WT+AAV5-Ctrl	Pass	equal	8	unpaired t test (two tailed)	NS
	(Distance in center) WT+ AAV5-CAR1			8
Sfigure 10C	(TST)WT+AAV5-Ctrl	Pass	equal	8	unpaired t test (two tailed)	NS
	(TST) WT+ AAV5-CAR1			8
Sfigure 10C	(FST)WT+AAV5-Ctrl	Pass	equal	8	unpaired t test (two tailed)	NS
	(FST) WT+ AAV5-CAR1			8
Sfigure 10D	(SIT) CSDS+AAV5-Ctrl	Pass		7	Mann Whitney test non-parameter test	NS
	(SIT) CSDS+ AAV5-CAR1	Failed		7
Sfigure 10D	(SIT) CSDS+AAV5-Ctrl	Pass		7	Mann Whitney test non-parameter test	NS
	(SIT) CSDS+ AAV5-CAR1	Failed		7
Sfigure 10D	(SIT) CSDS+AAV5-Ctrl	Pass		7	Mann Whitney test non-parameter test	NS
	(SIT) CSDS+ AAV5-CAR1	Failed		7
Sfigure 10D	(SIT) CSDS+AAV5-Ctrl	Pass		7	Mann Whitney test non-parameter test	NS
	(SIT) CSDS+ AAV5-CAR1	Failed		7
Sfigure 10D	(TST) CSDS+AAV5-Ctrl	Pass	equal	7	unpaired t test (two tailed)	NS
	(TST) CSDS+ AAV5-CAR1			8
	(FST) CSDS+AAV5-Ctrl	Pass	equal	7	unpaired t test (two tailed)	NS
	(FST) CSDS+ AAV5-CAR1			8
	(Total distance) CSDS+AAV5-Ctrl	Pass	equal	7	unpaired t test (two tailed)	P=0.0379
	(Total distance) CSDS+ AAV5-CAR1			8
	(Time in center) CSDS+AAV5-Ctrl	Failed	equal	7	Mann Whitney test non-parameter test	NS
	(Time in center) CSDS+ AAV5-CAR1	Pass		8
